# Supplementary material for: GLP-1 activates KATP channels in coronary pericytes as the effector of brain-gut-heart signalling mediating cardioprotection
Source: Nat Commun. 2026 Feb 14;17:2773. doi: 10.1038/s41467-026-69555-1 (PMC13018479; doi:10.1038/s41467-026-69555-1)
Supplement: Supplementary file 3 — Source data [file 41467_2026_69555_MOESM3_ESM.xlsx]

## Sheet: 2c
Low power analysis of relative FITC-albumin fluorescence intensity after 45min LAD ligation and 15min reperfusion in rats
at the crossection of the left venticle, starting at mid-septum and going clockwise
normalised to average fluorescence in ROI 1-3
	Sham						IR							IR+RPc										IR+RPc+Ex9							IR+Ex9
ROI	A4	A8	A9	A10	A11	A12	B1	B2	B3	B5	B9	B12	B13	C1	C2	C5	C7	C8	C9	C11	C12	C13	C14	D1	D2	D3	D4	D5	D6	D9	E4	E5	E6
1	0.8463	1.02214	0.965544	0.938315	1.05929	1.03421	1.00119	0.925191	1.00084	0.914063	0.96836	1.04491	0.985936	1.1573	0.827419	1.0812	0.683098	1.0464	0.886289	0.975142	0.875096	0.908138	1.02011	0.810106	0.936368	0.960205	0.815345	0.890233	1.04638	0.961839	0.959715	1.0366	0.964571
2	0.99916	1.02653	0.999399	0.933588	0.970865	1.0848	0.975271	1.00824	1.00896	1.05304	1.08976	1.01197	1.00324	0.925928	1.06742	1.02428	1.01795	0.972543	0.964696	0.939045	1.1192	1.00438	1.0725	1.00615	1.02948	1.0204	1.03019	0.987086	1.06908	0.944743	1.04136	0.973188	1.01536
3	1.15454	0.951338	1.03506	1.1281	0.969849	0.880981	1.02354	1.06657	0.990202	1.03289	0.94188	0.943117	1.01082	0.916768	1.10516	0.894512	1.29895	0.981059	1.14901	1.08581	1.00571	1.08748	0.907384	1.18374	1.03415	1.0194	1.15447	1.12268	0.884542	1.09342	0.998926	0.990212	1.02007
4	1.22337	0.893152	0.97012	1.10719	0.940025	0.843488	0.89351	1.01581	1.07269	1.11622	1.01074	1.11244	1.07316	0.990958	1.12749	0.774002	1.16474	1.09093	0.972851	1.03286	0.982157	0.972873	1.2607	0.901108	0.782258	0.811555	0.784145	1.17843	0.767546	1.12887	1.03773	1.03905	0.972806
5	1.07297	0.79801	0.910501	0.95006	0.850287	0.831948	0.506461	0.849231	1.00902	0.889818	0.685129	0.957365	0.725804	0.924519	1.15624	0.892215	1.20628	1.3333	0.694879	0.97168	0.886397	0.857908	1.16857	0.714182	0.717465	0.647076	0.704203	0.764694	0.701113	0.962703	0.952061	0.896023	0.677361
6	1.07575	0.740622	1.06467	1.15975	0.822757	0.805801	0.461384	0.690347	0.909814	0.694402	0.716949	0.740586	0.664237	0.969822	1.20912	0.718052	1.09062	1.01568	0.652332	0.876697	0.780555	0.722724	1.09113	0.6984	0.712877	0.578837	0.773271	0.741849	0.587685	1.18216	0.781657	0.827332	0.538904
7	1.13524	0.815011	1.07574	1.15245	0.641852	0.78647	0.41408	0.540343	0.818451	0.553147	0.631382	0.557704	0.627124	0.912048	1.16042	0.820982	0.819934	1.00102	0.803297	0.795199	0.850395	0.775526	0.924135	0.573518	0.66802	0.558817	0.526842	0.692609	0.555269	0.984323	0.783537	0.79834	0.558291
8	1.04771	0.906162	0.926392	1.01122	0.837537	0.866227	0.477053	0.563753	0.744492	0.478175	0.812508	0.633918	0.686108	0.956576	1.1489	0.974496	0.985731	1.06371	0.584182	0.865639	0.92998	0.655846	0.900205	0.739086	0.756942	0.639294	0.505934	0.818074	0.525743	0.776043	0.643883	0.607583	0.63138
9	0.899637	0.921886	0.988174	1.00907	0.719367	0.877037	0.650824	0.760514	0.749245	0.479085	0.685203	0.674964	0.748794	0.955096	1.1671	1.03224	0.913783	1.02657	0.762726	1.09193	0.851275	0.941577	1.10455	0.809672	0.981382	0.786747	0.657274	0.865909	0.654733	0.523793	0.715322	0.627209	0.708759
10	1.0488	1.02269	0.931328	1.13483	0.776383	0.984743	0.612357	0.749703	0.663125	0.540899	0.793805	0.823791	0.789179	1.15836	1.02233	0.979928	0.912969	1.11872	0.760776	1.1487	0.92998	1.10806	1.16139	0.830884	0.887081	0.943511	0.909528	1.05466	0.757643	0.555191	0.766483	0.739462	0.619799
11	0.894551	0.950939	0.935791	1.18997	1.06305	1.02155	0.624313	0.842045	0.712727	0.902437	0.630521	0.760129	0.819059	1.08178	0.86735	1.1522	0.750973	1.18545	0.822367	1.19936	0.898917	1.14021	1.38283	0.768986	1.00132	1.02532	1.05906	0.986347	0.960325	0.71012	0.92977	0.806963	0.656944
12	0.892399	0.967541	0.963267	1.01365	1.14421	0.989856	0.710456	0.9958	0.892946	0.877612	0.612482	0.800169	0.867623	1.17259	0.802596	1.17446	0.709524	0.930101	0.91944	1.20278	0.807692	0.874128	0.912854	0.679215	0.949659	1.03283	0.839425	0.897331	0.99022	0.811034	0.826642	1.08418	0.628807
One-way ANOVA followed by Šídák's test for data in ischaemic region only (ROIs 6-10)
	Šídák's multiple comparisons test	Mean Diff.	95.00% CI of diff.	Below threshold?	Summary	Adjusted P Value
	SHAM vs. I/R	0.2784	0.1904 to 0.3665	Yes	****	2.213e-07
	I/R vs. I/R+RPC	-0.283	-0.3710 to -0.1950	Yes	****	1.715e-07
	I/R+RPC vs. I/R+RPC+GLP-1 blocker	0.2065	0.1185 to 0.2946	Yes	****	1.70404e-05

## Sheet: 2f capil blocked
% of capillaries blocked in ischaemic area after 45min LAD ligation and 15min reperfusion in rats
	Sham	IR	IR+RPc	IR+RPc +Ex9	IR+Ex9
	14.3697	47.4057	41.4904	78.3717	63.6685
	9.52381	99.1667	21.7256	74.1607	73.0851
	10.7619	75.6828	21	60.1894	67.9381
		67.0235	44	64.1964
		54.2989	25.2362	72.2222
		100		44.355
				95.7143
average	11.5518	73.9296	30.6904	69.8871	68.2305
SD	2.51769	22.164	11.1558	16.0264	4.7151
SE	1.45359	9.04843	4.98901	6.0574	2.72226
	Tukey's multiple comparisons test	Mean Diff.	95.00% CI of diff.	Below threshold?	Summary	Adjusted P Value
	Sham vs. IR	-62.38	-95.29 to -29.46	Yes	***	0.0001
	Sham vs. IR+RPc	-19.14	-53.13 to 14.86	No	ns	0.4611
	Sham vs. IR+RPc +Ex9	-58.34	-90.46 to -26.21	Yes	***	0.0002
	Sham vs. IR+Ex9	-56.68	-94.68 to -18.67	Yes	**	0.0021
	IR vs. IR+RPc	43.24	15.05 to 71.43	Yes	**	0.0016
	IR vs. IR+RPc +Ex9	4.042	-21.85 to 29.94	No	ns	0.9892
	IR vs. IR+Ex9	5.699	-27.22 to 38.61	No	ns	0.9842
	IR+RPc vs. IR+RPc +Ex9	-39.2	-66.45 to -11.94	Yes	**	0.003
	IR+RPc vs. IR+Ex9	-37.54	-71.53 to -3.546	Yes	*	0.0262
	IR+RPc +Ex9 vs. IR+Ex9	1.657	-30.46 to 33.78	No	ns	0.9999

## Sheet: 2g capil diameters
Capillary diameter at soma after 45min LAD ligation and 15min reperfusion in rats															average values per heart
SHAM					IR					IR+RPc					sham	IR	IR+ RPc
heart No	pericyte No	capil diameter	average per heart		heart No	pericyte No	capil diameter	average per heart		heart No	pericyte No	capil diameter	average per heart		3.76919	1.4701	3.65437
SHAM1	1	4.143			IR1	1	1.308			RPc1	1	3.445			3.14064	2.49127	3.0595
	2	1.927				2	1.369				2	1.912			3.26033	1.66325	4.12446
	3	3.991				3	1.575				3	4.528
	4	4.486				4	1.43				4	3.02
	5	6.854				5	1.41				5	3.829			Šídák's multiple comparisons test	Mean Diff.	95.00% CI of diff.	Below threshold?	Summary	Adjusted P Value
	6	3.539				6	1.245				6	4.541			IR vs. sham	-1.515	-2.674 to -0.3561	Yes	*	0.0165014
	7	4.212				7	1.323				7	3.607			IR vs. IR+ RPc	-1.738	-2.897 to -0.5789	Yes	**	0.00876455
	8	2.044				8	1.29				8	4.145
	9	4.642				9	1.323				9	5.024
	10	4.24				10	1.792				10	4.773
	11	4.175				11	1.623				11	5.067
	12	1.976				12	1.125				12	1.441
	13	3.749				13	2.564				13	3.1
	14	2.871				14	1.283				14	1.423
	15	3.16				15	1.591				15	4.832
	16	4.298	3.76919			16	1.441				16	1.968
SHAM2	17	2.204				17	1.533				17	3.324
	18	3.567				18	0.991				18	4.269
	19	2.851				19	1.78				19	3.226
	20	4.897				20	1.107				20	3.296
	21	2.796				21	1.721				21	3.462
	22	1.88				22	1.626				22	3.79
	23	3.58				23	1.85				23	4.331
	24	2.848				24	1.487				24	4.8
	25	4.676				25	1.398				25	3.418
	26	2.636				26	1.43				26	3.686
	27	2.612	3.14064			27	1.312				27	4.411	3.65437
SHAM3	28	2.759				28	1.8			RPc2	28	3.3
	29	1.709				29	0.906	1.4701			29	3.3
	30	2.37			IR2	30	1.686				30	2.8
	31	1.934				31	2.279				31	2.643
	32	5.416				32	1.721				32	1.941
	33	2.656				33	1.79				33	3.619
	34	2.697				34	1.243				34	3.749
	35	2.517				35	5.036				35	2.691
	36	2.312				36	3.647				36	3.01
	37	2.411				37	2.315				37	3.542	3.0595
	38	4.408				38	2.589			RPc3	38	5.313
	39	4.585				39	1.505				39	4.409
	40	3.473				40	3.785				40	3.547
	41	4.397				41	3.908				41	5.09
	42	2.536				42	2.279				42	3.251
	43	2.984				43	1.553				43	4.839
	44	3.758				44	2.033	2.49127			44	4.326
	45	4.252			IR3	45	1.985				45	3.515
	46	3.436				46	0.991				46	3.824
	47	4.745				47	1.067				47	2.442
	48	3.112	3.26033			48	2.61	1.66325			48	3.844
											49	5.313
											50	3.905	4.12446

## Sheet: 3b ET1 soma 0-30um
		Capillary diameter, µm
	distance from PC soma, µm													Average	SD	SEM
baseline	0	4.499	3.787	5.916	4.34	3.875	5.7	4.128	4.993	5.014	3.516	3.739	5.141	4.554	0.794215	0.239465
	5	4.776	4.289	6.362	4.9525	3.7475	5.227	4.4955	5.5	5.716	3.3925	3.9915	5.1525	4.80017	0.863168	0.260255
	10	4.8465	4.0975	6.821	4.8315	3.9795	5.048	4.7665	6.25667	6.8435	3.6285	4.772	4.8975	5.06572	1.05098	0.316882
	15	5.09	4.118	6.722	4.6275	4.458	5.268	5.5535	6.00133	6.311	4.358	4.2955	4.776	5.13157	0.854631	0.257681
	20	5.054	4.332	6.6985	5.0675	4.8365	5.901	5.561	5.914	6.034	3.9475	3.4745	4.42	5.10337	0.955343	0.288047
	25	5.4225	3.676	4.486	3.272	6.4605	3.5205	6.652	5.7795	5.5685	4.7355	5.251	5.803	5.05225	1.12446	0.339038
	30	4.9395	3.2125	4.304	3.9615	6.264	3.833	6.5045	5.152	6.0705	4.7415	5.8255	6.1475	5.07967	1.09307	0.329572
ET-1	0	2.406	2.287	4.923	3.05	2.427	3.17	3.473	2.266	4.668	3.067	2.799	4.566	3.2585	0.96101	0.289756
	5	2.8175	2.134	4.908	3.2035	2.456	2.9575	3.491	2.85	5.5395	3.0475	3.314	5.2345	3.49608	1.11258	0.335456
	10	3.5565	2.3985	4.461	4.0655	2.526	2.812	3.8945	5.01167	6.1045	3.267	4.2325	4.727	3.92139	1.0901	0.328678
	15	3.2295	2.341	5.228	3.62	2.973	3.4285	4.3775	4.716	6.0335	3.791	3.53	4.1575	3.95213	1.01944	0.307373
	20	4.1535	3.5945	5.2275	4.89	3.9315	3.8365	5.019	5.5005	5.5685	3.746	3.5035	4.82	4.48258	0.766166	0.231008
	25	4.8415	3.1765	4.119	3.575	4.6035	4.6455	8.1305	5.634	5.0845	3.8195	4.0965	5.2525	4.74821	1.28495	0.387426
	30	7.3785	2.9625	4.004	4.6125	4.751	3.366	8.066	4.6195	5.356	4.034	5.4525	5.6255	5.019	1.50392	0.453449

## Sheet: 3c OGD-Glib_Ex4
	Capillar diameters at pericyte soma in OGD - % change of the initial diameter
	Ex4 mediates pericyte pericyte relaxation in OGD, which is blocked by glibenclamide
			OGD												OGD+Ex4													OGD+Glib+Ex4
	drug	time							average decrease	SD	SE		drug	time								average decrease	SD	SE		gdrug	time							average decrease	SD	SE
		0	100	100	100	100	100	100						0	100	100	100	100	100	100	100						0	100	100	100	100	100	100
	OGD	2	98.5294	97.5666	100.689	98.9965	100.037	98.2494					OGD	2	100.767	99.4921	98.3807	99.0193	100.996	100.21	99.7694					OGD	2	99.4949	100.698	100.134	99.8866	97.5867	99.971
		4	98.1009	97.9135	99.4414	98.1582	102.514	99.6817						4	96.1041	97.1227	95.8379	98.2092	98.988	101.329	99.6127						4	97.6899	98.6698	99.1511	99.1755	102.246	96.9664
		6	96.9741	95.3824	96.81	95.5896	94.118	95.5999						6	95.4443	93.6979	93.5855	99.1773	95.8947	98.8364	94.9497						6	92.9502	96.8704	98.8313	97.1643	96.2963	96.0441
		8	95.5548	93.2621	98.0319	96.2165	94.7268	94.8169						8	93.8836	91.3269	94.9581	95.0557	92.8766	96.8781	93.3373					Glib 20µM	8	89.9013	93.1247	96.9015	97.0171	97.4024	94.844
		10	93.5288	92.1567	93.9079	92.6992	91.829	93.451						10	90.8384	89.373	90.9181	95.6021	92.8781	93.6692	95.1509						10	91.0124	91.2554	94.364	94.5261	97.5867	91.54
		12	89.7197	91.7453	92.9508	93.6147	89.5502	90.4247						12	90.7872	89.0329	91.132	94.5457	92.6773	92.0399	90.7849						12	89.1555	88.6312	93.1192	90.5493	98.8269	90.7098
		14	92.1099	91.0599	86.2683	91.4872	88.8075	91.8391						14	88.4361	88.1503	93.0273	92.2798	89.8062	89.7046	90.0828						14	90.2331	82.3478	90.8373	91.2892	94.9053	89.5194
		16	90.3456	89.9104	87.6078	87.3898	87.0738	90.3068						16	90.0015	89.3113	90.2891	92.3936	88.8634	89.5899	90.3081						16	89.0719	85.9954	90.118	90.4425	94.9053	88.657
		18	87.8152	91.5242	83.3198	88.2879	85.3219	89.5489						18	89.6843	86.9163	89.3733	91.4424	83.4408	82.3399	92.4099						18	85.5383	81.7037	88.2562	90.2503	94.9556	88.7337
		20	87.5166	90.4894	77.6518	84.4601	85.8539	88.5671						20	88.1454	88.3339	86.4729	91.5502	83.236	82.3301	91.0883						20	87.7531	79.1157	87.8551	83.9517	89.8274	86.6516
		22	84.7932	88.8839	83.4464	87.1535	85.5107	87.255						22	89.5855	83.7162	83.9066	91.0191	82.3163	84.6214	86.6216						22	84.9308	78.2873	86.7717	84.9596	92.4418	85.167
pre-drug value		24	83.882	89.5123	77.5183	82.805	84.2938	86.8642	84.1459	4.04973	1.6533			24	87.6315	77.361	84.5437	89.4048	83.1566	83.9153	88.4211	84.9191	4.10532	1.55167			24	86.0876	79.9047	85.8244	83.6004	91.5368	84.3275	85.2136	3.8129	1.55661
		26	82.8316	89.5035	77.6798	84.5089	81.5518	86.5388	15.8541				Ex4 100nM	26	87.6606	76.9259	82.4528	90.3103	84.2061	82.8608	86.827	15.0809				Ex4 100nM	26	86.549	78.8723	85.5295	85.6718	88.5034	85.9955	14.7864
		28	84.7401	90.7563	79.9217	84.4235	82.4848	85.2123						28	87.708	75.8276	81.9515	88.3792	85.4939	83.8945	87.4755						28	85.3387	77.7236	84.3512	85.8107	89.3246	84.5589
		30	85.0086	89.0557	78.8128	84.4846	81.535	83.6198						30	88.0463	77.6117	85.4837	92.2524	86.3453	85.6485	88.6038						30	87.0182	79.1121	84.494	82.961	82.2356	82.9669
		32	84.6601	88.177	79.7672	83.697	83.4895	82.164						32	87.2555	77.9665	84.4423	92.1522	84.7092	86.1785	89.8617						32	85.6359	78.9725	83.4866	83.9588	85.3193	82.6642
		34	82.0111	88.6658	74.1861	81.534	81.1895	81.0132						34	90.5093	77.9438	86.9201	94.0307	85.3391	87.1905	93.578						34	83.2347	77.8764	82.5539	85.9116	88.9727	82.2318
		36	82.3472	85.8654	71.2532	81.5032	73.3258	82.0533						36	91.0258	80.0325	85.4496	96.9411	89.0019	87.368	94.4293						36	86.2555	78.923	81.8585	84.6339	83.2914	81.7883
		38	81.1563	87.8701	66.46	78.9735	75.4941	81.4073						38	90.0914	86.6086	86.6478	98.3313	89.0019	89.288	95.5464						38	84.6321	78.1485	81.8126	91.6078	85.2355	81.6667
		40	75.996	87.9444	72.1178	77.1849	78.4665	78.702						40	89.7842	89.365	86.2275	99.5852	90.1048	91.2425	94.8707						40	85.2343	77.9137	81.1669	85.2496	82.6378	81.3186
		42	80.5014	84.5704	67.7114	80.3443	72.7338	80.8608						42	92.0505	92.2683	88.8387	98.2309	93.0556	94.2926	95.294						42	84.4456	81.4265	79.892	87.0068	81.4982	79.755
		44	78.8324	86.4441	66.3347	77.728	80.2945	80.6785						44	93.6508	93.9437	88.0229	99.8692	94.7018	94.8149	96.4321						44	82.067	78.7837	79.5931	88.8941	78.7498	80.2918
		46	77.3098	86.9722	71.7698	76.3634	78.7938	77.8479						46	92.8286	96.2583	90.1636	99.1959	92.8954	95.3217	96.6787						46	84.4271	77.2886	79.5052	90.1487	80.5933	80.2998
		48	77.3772	86.6448	65.6907	74.8815	75.1575	80.0283						48	93.6547	96.7493	92.3717	100.518	90.6592	97.3287	97.2486						48	83.3197	79.0301	79.4336	87.6859	79.6883	78.3124
		50	76.1155	86.6448	67.8916	74.8815	75.4224	81.1972	77.0255	6.34599	2.59074			50	93.6697	93.489	92.3717	98.6678	90.95	96.5231	96.6403	94.6159	2.73235	1.03273			50	81.901	78.6913	79.5165	87.5929	79.6548	78.4503	80.9678	3.46739	1.41555
									22.9745													5.38406												19.0322
	at 50min:	ANOVA summary								Paired t test	for decrease of diameter after 25min OGD
		F	29.39							P value	0.000208947
		P value	4.3909e-06							P value summary	***
		P value summary	****
		Significant diff. among means (P < 0.05)?	Yes
		R squared	0.786
	at 50min:	Šídák's multiple comparisons test	Mean Diff.	95.00% CI of diff.	Below threshold?	Summary	Adjusted P Value
		OGD vs. OGD+Ex4	-17.59	-24.08 to -11.10	Yes	****	6.0606e-06
		OGD vs. OGD+Glib+Ex4	-3.942	-10.67 to 2.789	No	ns	0.359838
		OGD+Ex4 vs. OGD+Glib+Ex4	13.65	7.162 to 20.13	Yes	***	0.000117975
		Test details	Mean 1	Mean 2	Mean Diff.	SE of diff.
		OGD vs. OGD+Ex4	77.03	94.62	-17.59	2.434
		OGD vs. OGD+Glib+Ex4	77.03	80.97	-3.942	2.526
		OGD+Ex4 vs. OGD+Glib+Ex4	94.62	80.97	13.65	2.434

## Sheet: 3d OGD-Ex9-Ex4
	Capillar diameters at pericyte soma in OGD - % change of the initial diameter
	Ex4 mediates pericyte pericyte relaxation in OGD, which is blocked by Exendin(9-39)
			OGD												OGD+Ex4													OGD+Ex9+Ex4
	drug	time							average decrease	SD	SE		drug	time								average decrease	SD	SE		drug	time						average decrease	SD	SE
		0	100	100	100	100	100	100						0	100	100	100	100	100	100	100						0	100	100	100	100	100
	OGD	2	98.5294	97.5666	100.689	98.9965	100.037	98.2494					OGD	2	100.767	99.4921	98.3807	99.0193	100.996	100.21	99.7694					OGD	2	101.201	99.4057	99.3799	98.9572	100.046
		4	98.1009	97.9135	99.4414	98.1582	102.514	99.6817						4	96.1041	97.1227	95.8379	98.2092	98.988	101.329	99.6127						4	100.871	100.103	96.1411	96.4705	99.5126
		6	96.9741	95.3824	96.81	95.5896	94.118	95.5999						6	95.4443	93.6979	93.5855	99.1773	95.8947	98.8364	94.9497						6	99.0813	97.196	94.9789	94.444	98.8034
		8	95.5548	93.2621	98.0319	96.2165	94.7268	94.8169						8	93.8836	91.3269	94.9581	95.0557	92.8766	96.8781	93.3373						8	95.53	93.1	91.9047	90.7391	92.717
		10	93.5288	92.1567	93.9079	92.6992	91.829	93.451						10	90.8384	89.373	90.9181	95.6021	92.8781	93.6692	95.1509						10	93.3814	92.3415	91.1389	91.047	92.3254
		12	89.7197	91.7453	92.9508	93.6147	89.5502	90.4247						12	90.7872	89.0329	91.132	94.5457	92.6773	92.0399	90.7849					Exendin(9-39) 100nM	12	90.9678	90.7046	88.7711	87.5989	88.797
		14	92.1099	91.0599	86.2683	91.4872	88.8075	91.8391						14	88.4361	88.1503	93.0273	92.2798	89.8062	89.7046	90.0828						14	88.3454	91.9534	86.8789	86.806	87.5867
		16	90.3456	89.9104	87.6078	87.3898	87.0738	90.3068						16	90.0015	89.3113	90.2891	92.3936	88.8634	89.5899	90.3081						16	88.6453	90.4919	86.7537	85.2419	85.352
		18	87.8152	91.5242	83.3198	88.2879	85.3219	89.5489						18	89.6843	86.9163	89.3733	91.4424	83.4408	82.3399	92.4099						18	85.5215	90.7981	86.7928	84.127	85.7001
		20	87.5166	90.4894	77.6518	84.4601	85.8539	88.5671						20	88.1454	88.3339	86.4729	91.5502	83.236	82.3301	91.0883						20	85.4896	90.474	85.6583	82.396	81.9861
		22	84.7932	88.8839	83.4464	87.1535	85.5107	87.255						22	89.5855	83.7162	83.9066	91.0191	82.3163	84.6214	86.6216						22	83.3186	89.7728	82.2509	80.5255	81.3813
pre-drug value		24	83.882	89.5123	77.5183	82.805	84.2938	86.8642	84.1459	4.04973	1.6533			24	87.6315	77.361	84.5437	89.4048	83.1566	83.9153	88.4211	84.9191	4.10532	1.55167			24	83.8243	89.9841	83.3858	82.2502	82.0348	84.2958	3.2674	1.46123
		26	82.8316	89.5035	77.6798	84.5089	81.5518	86.5388	15.8541				Ex4 100nM	26	87.6606	76.9259	82.4528	90.3103	84.2061	82.8608	86.827	15.0809				Ex4 100nM	26	85.071	90.5068	81.7908	81.7776	81.0174	15.7042
		28	84.7401	90.7563	79.9217	84.4235	82.4848	85.2123						28	87.708	75.8276	81.9515	88.3792	85.4939	83.8945	87.4755						28	83.8754	88.8868	80.1313	78.6991	79.5255
		30	85.0086	89.0557	78.8128	84.4846	81.535	83.6198						30	88.0463	77.6117	85.4837	92.2524	86.3453	85.6485	88.6038						30	84.4764	87.3924	80.2749	79.7006	80.647
		32	84.6601	88.177	79.7672	83.697	83.4895	82.164						32	87.2555	77.9665	84.4423	92.1522	84.7092	86.1785	89.8617						32	83.2554	86.2441	80.1131	78.5749	80.8032
		34	82.0111	88.6658	74.1861	81.534	81.1895	81.0132						34	90.5093	77.9438	86.9201	94.0307	85.3391	87.1905	93.578						34	82.4099	88.6794	79.5704	77.0637	79.8388
		36	82.3472	85.8654	71.2532	81.5032	73.3258	82.0533						36	91.0258	80.0325	85.4496	96.9411	89.0019	87.368	94.4293						36	80.2093	87.6586	81.1543	77.6251	79.0452
		38	81.1563	87.8701	66.46	78.9735	75.4941	81.4073						38	90.0914	86.6086	86.6478	98.3313	89.0019	89.288	95.5464						38	81.3738	87.6424	79.6109	77.7466	79.4405
		40	75.996	87.9444	72.1178	77.1849	78.4665	78.702						40	89.7842	89.365	86.2275	99.5852	90.1048	91.2425	94.8707						40	81.6366	86.9585	81.607	78.104	80.3163
		42	80.5014	84.5704	67.7114	80.3443	72.7338	80.8608						42	92.0505	92.2683	88.8387	98.2309	93.0556	94.2926	95.294						42	81.5879	86.2641	79.7461	76.4831	79.5991
		44	78.8324	86.4441	66.3347	77.728	80.2945	80.6785						44	93.6508	93.9437	88.0229	99.8692	94.7018	94.8149	96.4321						44	80.9044	86.9828	80.9664	76.1833	78.5425
		46	77.3098	86.9722	71.7698	76.3634	78.7938	77.8479						46	92.8286	96.2583	90.1636	99.1959	92.8954	95.3217	96.6787						46	80.0624	88.6391	80.3906	76.1363	77.8896
		48	77.3772	86.6448	65.6907	74.8815	75.1575	80.0283						48	93.6547	96.7493	92.3717	100.518	90.6592	97.3287	97.2486						48	80.9133	87.3665	78.8521	74.8269	79.4836
		50	76.1155	86.6448	67.8916	74.8815	75.4224	81.1972	77.0255	6.34599	2.59074			50	93.6697	93.489	92.3717	98.6678	90.95	96.5231	96.6403	94.6159	2.73235	1.03273			50	81.9524	88.1508	79.4509	77.1441	79.6517	81.27	4.20604	1.881
									22.9745													5.38406											18.73
		ANOVA summary
		F	25.99
		P value	1.33595e-05
		P value summary	****
		Significant diff. among means (P < 0.05)?	Yes
		R squared	0.7761
		Šídák's multiple comparisons test	Mean Diff.	95.00% CI of diff.	Below threshold?	Summary	Adjusted P Value
		OGD vs. OGD+Ex4	-17.59	-24.46 to -10.72	Yes	****	1.57389e-05
		OGD vs. OGD+Ex9+Ex4	-4.244	-11.72 to 3.229	No	ns	0.381684
		OGD+Ex4 vs. OGD+Ex9+Ex4	13.35	6.119 to 20.57	Yes	***	0.00051466
		Test details	Mean 1	Mean 2	Mean Diff.	SE of diff.	n1
		OGD vs. OGD+Ex4	77.03	94.62	-17.59	2.557	6
		OGD vs. OGD+Ex9+Ex4	77.03	81.27	-4.244	2.783	6
		OGD+Ex4 vs. OGD+Ex9+Ex4	94.62	81.27	13.35	2.691	7

## Sheet: 3e Kir6.1 ET1-pin
	Capillar diameters at pericyte soma in OGD - % change of the initial diameter
	ET1 followed by pinacidil in WT and Kir6.1 KO tissue
			Kir6.1 KO										WT
	drug	time					average decrease	SD	SE		drug	time			average decrease	SD	SE
		0	100	100	100	100						0	100	100
	ET1, 20nM	2	97.9093	98.959	100.171	95.035					ET1, 20nM	2	99.2777	99.7144
		4	94.7534	91.6966	95.7423	82.006						4	93.5548	92.8683
		6	92.6902	88.1199	87.9849	78.1073						6	95.2166	85.4728
		8	91.9819	86.3622	84.4201	77.6408						8	91.8978	80.3139
		10	82.6998	85.0429	82.1285	80.7398						10	89.0657	78.3681
		12	78.5632	82.298	81.5579	75.6081						12	84.7361	76.3493
		14	78.4311	83.6216	80.8582	66.7444						14	77.3113	72.4122
		16	76.4142	77.3754	81.2645	71.5428						16	77.1577	73.1038
		18	69.7305	81.4365	80.4184	71.1096						18	72.2092	70.8314
		20	64.8403	79.0549	82.0462	70.2099						20	73.9839	67.31
pre-drug value		22	64.3305	78.4124	80.9981	73.9087	74.4124	7.33189	3.66594			22	72.8727	71.5956	72.2341	0.903026	0.638535
	Pinacidil, 100µM	24	67.0393	76.7598	78.9772	67.0776	25.5876				Pinacidil, 100µM	24	77.1849	75.0109	27.7659
		26	68.3977	77.9178	77.4742	66.7444						26	77.1238	79.4224
		28	68.1886	73.6841	76.9975	63.0123						28	75.5192	78.1972
		30	66.8833	73.8223	79.4623	68.1106						30	76.0158	83.5097
		32	67.1268	72.5026	78.3153	64.3452						32	80.3997	86.167
		34	66.2949	69.7681	76.617	66.2113						34	81.5854	87.4987
		36	63.8466	72.206	76.514	59.5801						36	83.8932	89.7133
		38	60.7668	69.4907	73.417	58.7138						38	86.8277	89.7133
		40	62.2415	69.677	75.9223	62.6458						40	93.2898	89.7133
		42	63.2032	70.4198	76.1196	65.1783	68.7302	5.79143	2.89572			42	95.298	89.7133	92.5056	3.94896	2.79234
							31.2698								7.49437
	at 42min	Table Analyzed	Kir6.1 ET1-pin min42
		Column B	WT
		vs.	vs.
		Column A	Kir6.1 KO
		Unpaired t test
		P value	0.0070156
		P value summary	**
		Significantly different (P < 0.05)?	Yes
		One- or two-tailed P value?	Two-tailed
		t, df	t=5.09324, df=4
		How big is the difference?
		Mean of column A	68.7302
		Mean of column B	92.5056
		Difference between means (B - A) ± SEM	23.7754 ± 4.66804
		95% confidence interval	10.8149 to 36.7359
		R squared (eta squared)	0.866404

## Sheet: 3f Kir6.1 OGD-Ex4
	Capillar diameters at pericyte soma in OGD - % change of the initial diameter
	OGD+Ex4 in WT and Kir6.1 KO tissue
			WT													Kir6.1 KO
	drug	time								average decrease	SD	SE		drug	time				average decrease	SD	SE
		0	100	100	100	100	100	100	100						0	100	100	100
	OGD	2	100.767	99.4921	98.3807	99.0193	100.996	100.21	99.7694					OGD	2	99.5468	99.4195	96.3247
		4	96.1041	97.1227	95.8379	98.2092	98.988	101.329	99.6127						4	98.4095	97.5877	96.1726
		6	95.4443	93.6979	93.5855	99.1773	95.8947	98.8364	94.9497						6	95.9472	91.4386	92.9895
		8	93.8836	91.3269	94.9581	95.0557	92.8766	96.8781	93.3373						8	94.9322	92.1909	92.233
		10	90.8384	89.373	90.9181	95.6021	92.8781	93.6692	95.1509						10	91.5859	91.4011	89.4657
		12	90.7872	89.0329	91.132	94.5457	92.6773	92.0399	90.7849						12	91.1223	90.1349	89.3843
		14	88.4361	88.1503	93.0273	92.2798	89.8062	89.7046	90.0828						14	92.681	87.3808	85.6964
		16	90.0015	89.3113	90.2891	92.3936	88.8634	89.5899	90.3081						16	89.1596	88.5997	84.3908
		18	89.6843	86.9163	89.3733	91.4424	83.4408	82.3399	92.4099						18	90.9058	88.3169	87.3389
		20	88.1454	88.3339	86.4729	91.5502	83.236	82.3301	91.0883						20	89.1929	85.4851	89.1168
		22	89.5855	83.7162	83.9066	91.0191	82.3163	84.6214	86.6216						22	86.5417	86.3348	86.3524
pre-drug value		24	87.6315	77.361	84.5437	89.4048	83.1566	83.9153	88.4211	84.9191	4.10532	1.55167			24	84.3	86.3074	86.6599	85.7558	1.27298	0.734956
	Ex4 100nM	26	87.6315	77.361	84.5437	89.4048	83.1566	83.9153	88.4211	15.0809				Ex4 100nM	26	87.2347	87.4398	86.101	14.2442
		28	87.708	75.8276	81.9515	88.3792	85.4939	83.8945	87.4755						28	86.2139	84.6651	83.4366
		30	88.0463	77.6117	85.4837	92.2524	86.3453	85.6485	88.6038						30	85.0822	83.188	84.5447
		32	87.2555	77.9665	84.4423	92.1522	84.7092	86.1785	89.8617						32	85.4222	85.7237	84.2092
		34	90.5093	77.9438	86.9201	94.0307	85.3391	87.1905	93.578						34	82.672	86.1501	80.5187
		36	91.0258	80.0325	85.4496	96.9411	89.0019	87.368	94.4293						36	81.075	87.0425	79.9634
		38	90.0914	86.6086	86.6478	98.3313	89.0019	89.288	95.5464						38	84.4926	86.9995	78.7499
		40	89.7842	89.365	86.2275	99.5852	90.1048	91.2425	94.8707						40	84.6249	83.5898	77.101
		42	92.0505	92.2683	88.8387	98.2309	93.0556	94.2926	95.294						42	82.3786	80.4034	82.7411
		44	93.6508	93.9437	88.0229	99.8692	94.7018	94.8149	96.4321						44	82.6119	81.7939	83.5589
		46	92.8286	96.2583	90.1636	99.1959	92.8954	95.3217	96.6787						46	81.273	80.1572	80.0902
		48	93.6547	96.7493	92.3717	100.518	90.6592	97.3287	97.2486						48	81.2468	80.3906	77.6368
		50	93.6697	93.489	92.3717	98.6678	90.95	96.5231	96.6403	94.6159	2.73235	1.03273			50	80.6125	76.9076	78.229	78.583	1.87766	1.08407
										5.38406									21.417
	at 50min	Table Analyzed	Kir6.1 OGD-Ex4 min50
		Column B	WT
		vs.	vs.
		Column A	Kir6.1 KO
		Unpaired t test
		P value	1.67198e-05
		P value summary	****
		Significantly different (P < 0.05)?	Yes
		One- or two-tailed P value?	Two-tailed
		t, df	t=9.12666, df=8
		How big is the difference?
		Mean of column A	78.583
		Mean of column B	94.6159
		Difference between means (B - A) ± SEM	16.0329 ± 1.75671
		95% confidence interval	11.9819 to 20.0839
		R squared (eta squared)	0.912373

## Sheet: 3g Kir6.1 infarct
Infarct size in Kir6.1 KO and WT animals
(% of area at risk)
	WT IR	WT IR+RPc	KO IR	KO IR+RPc
	35.5	10.6	28.4	27
	35.2	12.5	32.1	40.3
	25.2	8.2	26.4	26.1
	25.3	8.7	29.5	25.1
				26.7
average	30.3	10	29.1	29.04
SD	5.83267	1.96129	2.37627	6.33624
SE	2.91633	0.980646	1.18814	2.83365
	Tukey's multiple comparisons test	Mean Diff.	95.00% CI of diff.	Below threshold?	Summary	Adjusted P Value
	WT IR vs. WT IR+RPc	20.3	10.48 to 30.12	Yes	***	0.0002
	WT IR vs. KO IR	1.2	-8.622 to 11.02	No	ns	0.9835
	WT IR vs. KO IR+RPc	1.26	-8.058 to 10.58	No	ns	0.9779
	WT IR+RPc vs. KO IR	-19.1	-28.92 to -9.278	Yes	***	0.0004
	WT IR+RPc vs. KO IR+RPc	-19.04	-28.36 to -9.722	Yes	***	0.0002
	KO IR vs. KO IR+RPc	0.06	-9.258 to 9.378	No	ns	>0.9999

## Sheet: 4a OGD-CC-Ex4
	Capillar diameters at pericyte soma in OGD - % change of the initial diameter
	Ex4 mediates pericyte pericyte relaxation in OGD, which is blocked by AMPK inhibitor compound C (CC)
			OGD												OGD+Ex4													OGD+CC+Ex4
	drug	time							average decrease	SD	SE		drug	time								average decrease	SD	SE		drug	time					average decrease	SD	SE
		0	100	100	100	100	100	100						0	100	100	100	100	100	100	100						0	100	100	100	100
	OGD	2	98.5294	97.5666	100.689	98.9965	100.037	98.2494					OGD	2	100.767	99.4921	98.3807	99.0193	100.996	100.21	99.7694					OGD	2	98.7144	100.695	96.3368	98.3119
		4	98.1009	97.9135	99.4414	98.1582	102.514	99.6817						4	96.1041	97.1227	95.8379	98.2092	98.988	101.329	99.6127						4	95.778	96.7159	93.0791	98.247
		6	96.9741	95.3824	96.81	95.5896	94.118	95.5999						6	95.4443	93.6979	93.5855	99.1773	95.8947	98.8364	94.9497						6	94.5417	98.0412	92.2378	96.805
		8	95.5548	93.2621	98.0319	96.2165	94.7268	94.8169						8	93.8836	91.3269	94.9581	95.0557	92.8766	96.8781	93.3373						8	95.1411	92.8698	87.5059	93.7018
		10	93.5288	92.1567	93.9079	92.6992	91.829	93.451						10	90.8384	89.373	90.9181	95.6021	92.8781	93.6692	95.1509						10	95.2123	91.6056	78.5338	93.5049
		12	89.7197	91.7453	92.9508	93.6147	89.5502	90.4247						12	90.7872	89.0329	91.132	94.5457	92.6773	92.0399	90.7849					CC 5µM	12	93.8255	91.6058	80.5963	92.2554
		14	92.1099	91.0599	86.2683	91.4872	88.8075	91.8391						14	88.4361	88.1503	93.0273	92.2798	89.8062	89.7046	90.0828						14	94.5479	90.8354	77.1537	89.6123
		16	90.3456	89.9104	87.6078	87.3898	87.0738	90.3068						16	90.0015	89.3113	90.2891	92.3936	88.8634	89.5899	90.3081						16	92.1025	89.9201	74.0702	88.0165
		18	87.8152	91.5242	83.3198	88.2879	85.3219	89.5489						18	89.6843	86.9163	89.3733	91.4424	83.4408	82.3399	92.4099						18	89.8329	87.7335	71.0182	88.9763
		20	87.5166	90.4894	77.6518	84.4601	85.8539	88.5671						20	88.1454	88.3339	86.4729	91.5502	83.236	82.3301	91.0883						20	89.6085	87.5127	74.3134	87.8991
		22	84.7932	88.8839	83.4464	87.1535	85.5107	87.255						22	89.5855	83.7162	83.9066	91.0191	82.3163	84.6214	86.6216						22	89.5724	84.9355	73.2299	87.0999
pre-drug value		24	83.882	89.5123	77.5183	82.805	84.2938	86.8642	84.1459	4.04973	1.6533			24	87.6315	77.361	84.5437	89.4048	83.1566	83.9153	88.4211	84.9191	4.10532	1.55167			24	88.4284	86.0481	74.7483	88.4004	84.4063	6.53461	3.2673
		26	82.8316	89.5035	77.6798	84.5089	81.5518	86.5388	15.8541				Ex4 100nM	26	87.6606	76.9259	82.4528	90.3103	84.2061	82.8608	86.827	15.0809				Ex4 100nM	26	86.134	85.8954	72.8618	87.8536	15.5937
		28	84.7401	90.7563	79.9217	84.4235	82.4848	85.2123						28	87.708	75.8276	81.9515	88.3792	85.4939	83.8945	87.4755						28	84.9209	82.8274	71.7532	86.2062
		30	85.0086	89.0557	78.8128	84.4846	81.535	83.6198						30	88.0463	77.6117	85.4837	92.2524	86.3453	85.6485	88.6038						30	84.779	81.4859	67.5997	87.3999
		32	84.6601	88.177	79.7672	83.697	83.4895	82.164						32	87.2555	77.9665	84.4423	92.1522	84.7092	86.1785	89.8617						32	83.488	80.4616	64.9693	85.7958
		34	82.0111	88.6658	74.1861	81.534	81.1895	81.0132						34	90.5093	77.9438	86.9201	94.0307	85.3391	87.1905	93.578						34	82.5321	79.7577	69.1209	84.9939
		36	82.3472	85.8654	71.2532	81.5032	73.3258	82.0533						36	91.0258	80.0325	85.4496	96.9411	89.0019	87.368	94.4293						36	81.9453	81.5134	67.8611	86.2043
		38	81.1563	87.8701	66.46	78.9735	75.4941	81.4073						38	90.0914	86.6086	86.6478	98.3313	89.0019	89.288	95.5464						38	80.6555	78.4923	66.0213	86.2102
		40	75.996	87.9444	72.1178	77.1849	78.4665	78.702						40	89.7842	89.365	86.2275	99.5852	90.1048	91.2425	94.8707						40	82.9506	77.9887	68.9433	86.177
		42	80.5014	84.5704	67.7114	80.3443	72.7338	80.8608						42	92.0505	92.2683	88.8387	98.2309	93.0556	94.2926	95.294						42	81.3298	81.1486	73.1243	87.0542
		44	78.8324	86.4441	66.3347	77.728	80.2945	80.6785						44	93.6508	93.9437	88.0229	99.8692	94.7018	94.8149	96.4321						44	82.6455	78.7892	72.5742	87.8374
		46	77.3098	86.9722	71.7698	76.3634	78.7938	77.8479						46	92.8286	96.2583	90.1636	99.1959	92.8954	95.3217	96.6787						46	82.4236	80.1169	65.874	87.8746
		48	77.3772	86.6448	65.6907	74.8815	75.1575	80.0283						48	93.6547	96.7493	92.3717	100.518	90.6592	97.3287	97.2486						48	80.58	78.4918	66.411	85.0662
		50	76.1155	86.6448	67.8916	74.8815	75.4224	81.1972	77.0255	6.34599	2.59074			50	93.6697	93.489	92.3717	98.6678	90.95	96.5231	96.6403	94.6159	2.73235	1.03273			50	81.0407	77.8841	69.8661	85.4139	78.5512	6.56177	3.28088
									22.9745													5.38406										21.4488
	at 50min:	ANOVA summary
		F	22.25
		P value	4.49934e-05
		P value summary	****
		Significant diff. among means (P < 0.05)?	Yes
		R squared	0.7607
	at 50min:	Šídák's multiple comparisons test	Mean Diff.	95.00% CI of diff.	Below threshold?	Summary	Adjusted P Value
		OGD vs. OGD+Ex4	-17.59	-25.39 to -9.787	Yes	****	8.1369e-05
		OGD vs. OGD+CC+Ex4	-1.526	-10.58 to 7.529	No	ns	0.95895
		OGD+Ex4 vs. OGD+CC+Ex4	16.06	7.273 to 24.86	Yes	***	0.000640024
		Test details	Mean 1	Mean 2	Mean Diff.	SE of diff.
		OGD vs. OGD+Ex4	77.03	94.62	-17.59	2.881
		OGD vs. OGD+CC+Ex4	77.03	78.55	-1.526	3.342
		OGD+Ex4 vs. OGD+CC+Ex4	94.62	78.55	16.06	3.245

[truncated: 3 more sheets: 4b OGD-Ex4-LNAME, 4c OGD-Ex4-atr, 4g Kir6.1 IF]
